# Supplementary material for: Diversification of Colonization Factors in a Multidrug-Resistant Escherichia coli Lineage Evolving under Negative Frequency-Dependent Selection
Source: mBio. 2019 Apr 23;10(2):e00644-19. doi: 10.1128/mBio.00644-19 (PMC6479005; doi:10.1128/mBio.00644-19)
Supplement: TABLE S1 [file mBio.00644-19-st001.csv]

Name	Accession_number	Year	Country	BAPS-1	BAPS-2	BAPS-3	EC958_snp53758	EC958_snp3549826	EC958_snp779389	EC958_snp3892567	EC958_snp2838072	EC958_snp4397873	snp200	snp264	Organism	Sample	BSAC Isolate
CD471	SRR933357	1967	USA	2	5	13	T	A	C	A	G	G	C	G	unknown	NA
CD505	SRR933359	1983	USA	6	20	41	T	A	C	A	G	G	C	G	avian	NA
H17	SRR933381	1985	USA	2	6	16	T	A	T	G	G	G	C	G	human	NA
CD466	SRR933353	1990	USA	2	4	9	T	A	C	A	G	G	C	G	avian	NA
CD390	SRR933475	1990	USA	2	5	15	T	A	C	A	G	G	C	G	Avian	NA
CD400	SRR933351	1992	USA	4	13	32	T	A	C	A	G	G	C	G	human	NA
CD413	SRR933477	1995	USA	2	5	13	T	A	C	A	G	G	C	G	chicken	NA
CD436	SRR933405	1997	USA	2	4	9	T	A	C	A	G	G	C	G	human	NA
S121EC	ERR161284	2000	Canada	1	1	1	A	T	T	G	A	G	T	A	human	Urine
JMI025	SRR933389	2000	USA	5	19	40	T	A	C	A	G	G	C	G	human	NA
S123EC	ERR161286	2001	Canada	1	1	1	A	T	T	G	A	G	T	A	human	Urine
CD301	SRR933457	2001	USA	2	8	22	0	A	C	0	G	G	C	G	turkey	NA
CD303	SRR933459	2001	USA	2	4	9	T	A	C	A	G	G	C	G	avian	NA
eo395	ERR434897	2002	UK	4	13	33	T	A	C	A	G	G	C	G	human	blood	Yes
eo370	ERR474033	2002	UK	1	1	1	A	T	T	G	A	G	T	A	human	blood	Yes
eo417	ERR474099	2002	UK	1	1	1	A	T	T	G	A	G	T	A	human	blood	Yes
S125EC	ERR161288	2002	Canada	1	1	1	A	T	T	G	A	G	T	A	human	Surgical wound
S126EC	ERR161289	2002	Canada	1	1	1	A	T	T	G	A	G	T	A	human	Urine
S127EC	ERR161290	2002	Canada	1	1	1	A	T	T	G	A	G	T	A	human	Urine
S131EC	ERR161294	2002	Canada	1	1	1	A	T	T	G	A	G	T	A	human	Urine
ZH063	SRR933449	2002	Canada	4	13	32	T	A	C	A	G	G	C	G	human	NA
ZH071	SRR933451	2002	Canada	4	15	35	T	A	C	A	G	G	C	G	human	NA
CD306	SRR933461	2002	USA	1	1	1	A	T	T	G	G	G	C	G	cat fecal	NA
CD311	SRR933463	2002	USA	2	5	13	T	A	C	0	G	G	C	G	food	NA
eo576	ERR434391	2003	UK	1	1	1	A	T	T	G	A	G	T	A	human	blood	Yes
eo599	ERR434577	2003	UK	2	7	21	T	A	C	A	G	G	C	G	human	blood	Yes
eo691	ERR434685	2003	UK	4	13	33	T	A	C	A	G	G	C	G	human	blood	Yes
eo667	ERR434804	2003	UK	1	1	1	A	T	T	G	G	G	C	G	human	blood	Yes
eo682	ERR434898	2003	UK	1	1	1	A	T	T	G	A	G	T	A	human	blood	Yes
eo681	ERR434982	2003	UK	1	1	1	A	T	T	G	G	G	C	G	human	blood	Yes
eo572	ERR435321	2003	UK	3	10	26	T	A	C	A	G	G	C	G	human	blood	Yes
eo565	ERR435413	2003	UK	1	1	1	A	T	T	G	G	G	C	G	human	blood	Yes
eo570	ERR439558	2003	UK	3	9	24	T	A	C	A	G	G	C	G	human	blood	Yes
eo658	ERR439564	2003	UK	1	1	1	A	T	T	G	A	G	T	A	human	blood	Yes
eo685	ERR439707	2003	UK	4	13	31	T	A	C	A	G	G	C	G	human	blood	Yes
eo579	ERR439717	2003	UK	1	1	1	A	T	T	G	A	G	T	A	human	blood	Yes
eo723	ERR486704	2003	UK	1	1	1	A	T	T	G	A	G	T	A	human	blood	Yes
S122EC	ERR161285	2003	Canada	1	1	1	A	T	T	G	A	G	T	A	human	Urine
S124EC	ERR161287	2003	Canada	1	1	1	A	T	T	G	A	G	T	A	human	Urine
JJ2087	SRR933415	2003	USA	2	5	13	T	A	C	A	G	G	C	G	human	NA
SaT142	SRR933439	2003	USA	2	5	13	T	A	C	A	G	G	C	G	human	NA
SaT158	SRR933441	2003	USA	1	1	1	A	T	T	G	G	A	C	G	human	NA
KN1604	SRR933537	2003	Korea	1	1	1	A	T	T	G	A	G	T	A	human	NA
eo920	ERR434304	2004	UK	1	1	1	A	T	T	G	A	G	T	A	human	blood	Yes
eo911	ERR434690	2004	UK	4	13	31	T	A	C	A	G	G	C	G	human	blood	Yes
eo948	ERR434915	2004	UK	1	1	1	A	T	T	G	A	G	T	A	human	blood	Yes
eo952	ERR434916	2004	UK	1	1	1	A	T	T	G	G	A	C	G	human	blood	Yes
eo823	ERR434987	2004	UK	4	13	32	T	A	C	A	G	G	C	G	human	blood	Yes
eo949	ERR434994	2004	UK	1	1	1	A	T	T	G	A	G	T	A	human	blood	Yes
eo814	ERR435067	2004	UK	1	1	1	A	T	T	G	A	G	T	A	human	blood	Yes
eo886	ERR435081	2004	UK	1	1	1	A	T	T	G	A	G	T	A	human	blood	Yes
eo942	ERR435087	2004	UK	1	1	1	A	T	T	G	A	G	T	A	human	blood	Yes
eo944	ERR435088	2004	UK	1	1	1	A	T	T	G	A	G	T	A	human	blood	Yes
eo827	ERR435190	2004	UK	1	1	1	A	T	T	G	G	A	C	G	human	blood	Yes
eo769	ERR439711	2004	UK	1	1	1	A	T	T	G	A	G	T	A	human	blood	Yes
eo804	ERR439712	2004	UK	1	1	2	A	T	T	G	A	G	T	A	human	blood	Yes
eo954	ERR439721	2004	UK	1	2	3	A	T	T	G	A	G	T	A	human	blood	Yes
eo977	ERR439722	2004	UK	1	1	1	A	T	T	G	G	A	C	G	human	blood	Yes
eo753	ERR474038	2004	UK	5	16	36	T	A	T	G	G	G	C	G	human	blood	Yes
eo756	ERR474039	2004	UK	5	16	36	T	A	T	G	G	G	C	G	human	blood	Yes
eo909	ERR474042	2004	UK	1	1	1	A	T	T	G	A	G	T	A	human	blood	Yes
eo988	ERR474043	2004	UK	1	1	1	A	T	T	G	A	G	T	A	human	blood	Yes
eo991	ERR474044	2004	UK	2	5	12	T	A	C	A	G	G	C	G	human	blood	Yes
eo999	ERR474104	2004	UK	1	1	1	A	T	T	G	A	G	T	A	human	blood	Yes
eo779	ERR474102	2004	UK	1	1	1	A	T	T	G	A	G	T	A	human	blood	Yes
eo760	ERR486695	2004	UK	5	16	36	T	A	T	G	G	G	C	G	human	blood	Yes
eo795	ERR486696	2004	UK	1	1	1	A	T	T	G	A	G	T	A	human	blood	Yes
eo791	ERR486705	2004	UK	1	1	1	A	T	T	G	G	A	C	G	human	blood	Yes
S39EC	ERR161248	2004	UK	1	1	1	A	T	T	G	A	G	T	A	human	Unknown
S43EC	ERR161249	2004	UK	1	1	1	A	T	T	G	A	G	T	A	human	Unknown
S47EC	ERR161250	2004	UK	1	1	1	A	T	T	G	A	G	T	A	human	Unknown
S53EC	ERR161251	2004	UK	1	1	1	A	T	T	G	A	G	T	A	human	Unknown
S128EC	ERR161291	2004	Canada	2	4	9	T	A	C	A	G	G	C	G	human	Blood
S129EC	ERR161292	2004	Canada	1	1	1	A	T	T	G	A	G	T	A	human	Urine
S130EC	ERR161293	2004	Canada	1	1	1	A	T	T	G	A	G	T	A	human	Urine
JJ1897	SRR933383	2004	USA	2	7	20	T	A	T	G	G	G	C	G	human	NA
JJ1901	SRR933385	2004	USA	4	13	31	T	A	C	A	G	G	C	G	human	NA
ZH164	SRR933453	2004	Canada	1	1	1	A	T	T	G	G	A	C	G	human	NA
ZH193	SRR933455	2004	Canada	5	17	38	A	A	T	G	G	A	C	G	human	NA
CD331	SRR933465	2004	USA	2	5	14	T	A	C	A	G	G	C	G	water	NA
eo1170	ERR434401	2005	UK	4	13	31	T	A	C	A	G	G	C	G	human	blood	Yes
eo1173	ERR434448	2005	UK	1	1	1	A	T	T	G	A	G	T	A	human	blood	Yes
eo1202	ERR434497	2005	UK	1	1	1	A	T	T	G	A	G	T	A	human	blood	Yes
eo1176	ERR434539	2005	UK	1	1	1	A	T	T	G	A	G	T	A	human	blood	Yes
eo1080	ERR434582	2005	UK	1	1	1	A	T	T	G	A	G	T	A	human	blood	Yes
eo1204	ERR434584	2005	UK	1	1	1	A	T	T	G	A	G	T	A	human	blood	Yes
eo1064	ERR434699	2005	UK	2	4	9	T	A	C	A	G	G	C	G	human	blood	Yes
eo1229	ERR434702	2005	UK	2	5	14	T	A	C	A	G	G	C	G	human	blood	Yes
eo1052	ERR434825	2005	UK	1	1	1	A	T	T	G	A	G	T	A	human	blood	Yes
eo1095	ERR434907	2005	UK	1	1	1	A	T	T	G	G	A	C	G	human	blood	Yes
eo1055	ERR434922	2005	UK	1	1	2	A	T	T	G	A	G	T	A	human	blood	Yes
eo1058	ERR435095	2005	UK	1	1	1	A	T	T	G	A	G	T	A	human	blood	Yes
eo1070	ERR435131	2005	UK	1	1	1	A	T	T	G	A	G	T	A	human	blood	Yes
eo1139	ERR435134	2005	UK	1	1	1	A	T	T	G	A	G	T	A	human	blood	Yes
eo1137	ERR435228	2005	UK	1	1	1	A	T	T	G	A	G	T	A	human	blood	Yes
eo1131	ERR435275	2005	UK	1	1	1	A	T	T	G	G	G	C	G	human	blood	Yes
eo1206	ERR435336	2005	UK	4	13	33	T	A	C	A	G	G	C	G	human	blood	Yes
eo1193	ERR439575	2005	UK	1	1	1	A	T	T	G	A	G	T	A	human	blood	Yes
eo1001	ERR474046	2005	UK	1	1	1	A	T	T	G	A	G	T	A	human	blood	Yes
eo1004	ERR474047	2005	UK	1	1	1	A	T	T	G	A	G	T	A	human	blood	Yes
eo1009	ERR474048	2005	UK	1	1	1	A	T	T	G	A	G	T	A	human	blood	Yes
eo1045	ERR474049	2005	UK	1	1	1	A	T	T	G	A	G	T	A	human	blood	Yes
eo1154	ERR474051	2005	UK	1	1	1	A	T	T	G	A	G	T	A	human	blood	Yes
eo1216	ERR474054	2005	UK	1	1	1	A	T	T	G	G	A	C	G	human	blood	Yes
eo1220	ERR474055	2005	UK	1	1	1	A	T	T	G	G	A	C	G	human	blood	Yes
eo1158	ERR474105	2005	UK	1	1	1	A	T	T	G	A	G	T	A	human	blood	Yes
eo1042	ERR486707	2005	UK	1	1	1	A	T	T	G	A	G	T	A	human	blood	Yes
S132EC	ERR161295	2005	Canada	1	1	1	A	T	T	G	A	G	T	A	human	Urine
S133EC	ERR161296	2005	Canada	1	1	1	A	T	T	G	A	G	T	A	human	Blood
S134EC	ERR161297	2005	Canada	1	1	1	A	T	T	G	A	G	T	A	human	Urine
S135EC	ERR161298	2005	Canada	1	1	1	A	T	T	G	G	A	C	G	human	Blood
uk_P34091	SRR2970634	2005	UK	1	1	1	A	T	T	G	A	G	T	A	human	urine
uk_P46212	SRR2970646	2005	UK	1	1	1	A	T	T	G	A	G	T	A	human	urine
uk_P26250	SRR2970657	2005	UK	1	1	1	A	T	T	G	A	G	T	A	human	urine
uk_P16456	SRR2970773	2005	UK	1	1	1	A	T	T	G	A	G	T	A	human	urine
CD249	SRR933347	2005	USA	2	5	13	T	A	C	A	G	G	C	G	human	NA
CD340	SRR933467	2005	USA	1	1	1	A	T	T	G	G	A	C	G	monkey	NA
CD345	SRR933469	2005	USA	2	5	13	T	A	C	A	G	G	C	G	avian fecal	NA
JJ2009	SRR933501	2005	USA	1	1	2	A	T	T	G	G	A	C	G	canine/feline	NA
MH5800	SRR933535	2005	Portugal	1	1	1	A	T	T	G	A	G	T	A	human	NA
WCE266	SRR3143629	2005	China	1	1	1	A	T	T	G	G	A	C	G	human	ascites fluid
WCE296	SRR3143630	2005	China	1	1	1	A	T	T	G	G	A	C	G	human	pleural fluid
eo1443	ERR434417	2006	UK	1	1	1	A	T	T	G	A	G	T	A	human	blood	Yes
eo1445	ERR434418	2006	UK	1	1	1	A	T	T	G	A	G	T	A	human	blood	Yes
eo1471	ERR434419	2006	UK	1	1	1	A	T	T	G	A	G	T	A	human	blood	Yes
eo1449	ERR434516	2006	UK	1	1	1	A	T	T	G	A	G	T	A	human	blood	Yes
eo1384	ERR434520	2006	UK	1	1	1	A	T	T	G	A	G	T	A	human	blood	Yes
eo1303	ERR434703	2006	UK	1	1	1	A	T	T	G	A	G	T	A	human	blood	Yes
eo1426	ERR434707	2006	UK	1	1	1	A	T	T	G	A	G	T	A	human	blood	Yes
eo1430	ERR434708	2006	UK	1	1	1	A	T	T	G	A	G	T	A	human	blood	Yes
eo1308	ERR434995	2006	UK	1	1	1	A	T	T	G	A	G	T	A	human	blood	Yes
eo1319	ERR434997	2006	UK	1	1	1	A	T	T	G	G	A	C	G	human	blood	Yes
eo1473	ERR435001	2006	UK	1	1	1	A	T	T	G	A	G	T	A	human	blood	Yes
eo1301	ERR435138	2006	UK	1	1	1	A	T	T	G	A	G	T	A	human	blood	Yes
eo1304	ERR435139	2006	UK	1	1	1	A	T	T	G	A	G	T	A	human	blood	Yes
eo1346	ERR435155	2006	UK	1	1	1	A	T	T	G	A	G	T	A	human	blood	Yes
eo1477	ERR435157	2006	UK	4	13	32	T	A	C	A	G	G	C	G	human	blood	Yes
eo1421	ERR435161	2006	UK	4	13	31	T	A	C	A	G	G	C	G	human	blood	Yes
eo1422	ERR435350	2006	UK	1	1	1	A	T	T	G	A	G	T	A	human	blood	Yes
eo1429	ERR439651	2006	UK	1	1	1	A	T	T	G	A	G	T	A	human	blood	Yes
eo1459	ERR439652	2006	UK	1	1	1	A	T	T	G	A	G	T	A	human	blood	Yes
eo1255	ERR474057	2006	UK	5	16	36	T	A	T	G	G	G	C	G	human	blood	Yes
eo1256	ERR474058	2006	UK	5	16	36	T	A	T	G	G	G	C	G	human	blood	Yes
eo1259	ERR474059	2006	UK	5	16	37	T	A	T	G	G	G	C	G	human	blood	Yes
eo1276	ERR474060	2006	UK	1	1	1	A	T	T	G	A	G	T	A	human	blood	Yes
eo1295	ERR474061	2006	UK	1	1	1	A	T	T	G	A	G	T	A	human	blood	Yes
eo1352	ERR474062	2006	Ireland	1	1	1	A	T	T	G	A	G	T	A	human	blood	Yes
eo1368	ERR474064	2006	UK	1	1	1	A	T	T	G	A	G	T	A	human	blood	Yes
eo1377	ERR474065	2006	UK	1	1	1	A	T	T	G	A	G	T	A	human	blood	Yes
eo1438	ERR474066	2006	UK	1	1	1	A	T	T	G	A	G	T	A	human	blood	Yes
eo1465	ERR474068	2006	UK	1	2	3	A	T	T	G	A	G	T	A	human	blood	Yes
eo1497	ERR474070	2006	UK	1	1	1	A	T	T	G	A	G	T	A	human	blood	Yes
eo1404	ERR474109	2006	UK	1	1	1	A	T	T	G	A	G	T	A	human	blood	Yes
eo1439	ERR474110	2006	UK	1	1	1	A	T	T	G	A	G	T	A	human	blood	Yes
eo1488	ERR474111	2006	UK	1	1	1	A	T	T	G	A	G	T	A	human	blood	Yes
eo1492	ERR474112	2006	UK	1	1	1	A	T	T	G	A	G	T	A	human	blood	Yes
eo1260	ERR474115	2006	UK	5	16	36	T	A	T	G	G	G	C	G	human	blood	Yes
eo1297	ERR474199	2006	UK	1	1	1	A	T	T	G	A	G	T	A	human	blood	Yes
eo1339	ERR486697	2006	UK	1	1	1	A	T	T	G	A	G	T	A	human	blood	Yes
la_2266-2	SRR2970632	2006	Laos	1	1	1	A	T	T	G	G	A	C	G	human	NA
can_79159	SRR2970640	2006	Canada	1	1	1	A	T	T	G	G	A	C	G	human	NA
JMI268	SRR933391	2006	USA	1	1	1	A	T	T	G	G	A	C	G	human	NA
CD347	SRR933471	2006	USA	2	4	10	T	A	C	A	G	G	C	0	avian	NA
JJ2591	SRR933525	2006	USA	3	9	23	T	A	C	A	G	G	C	G	human	NA
WCE208	SRR3143627	2006	China	1	1	1	A	T	T	G	G	A	C	G	human	urine
WCE233	SRR3143628	2006	China	1	1	1	A	T	T	G	G	A	C	G	human	blood
eo1640	ERR434405	2007	UK	1	1	1	A	T	T	G	A	G	T	A	human	blood	Yes
eo1670	ERR434502	2007	UK	1	1	1	A	T	T	G	A	G	T	A	human	blood	Yes
eo1694	ERR434503	2007	UK	1	1	1	A	T	T	G	A	G	T	A	human	blood	Yes
eo1699	ERR434504	2007	UK	1	1	1	A	T	T	G	A	G	T	A	human	blood	Yes
eo1709	ERR434506	2007	UK	1	1	1	A	T	T	G	A	G	T	A	human	blood	Yes
eo1599	ERR434507	2007	UK	1	1	1	A	T	T	G	G	A	C	G	human	blood	Yes
eo1669	ERR434587	2007	UK	1	1	1	A	T	T	G	G	G	C	G	human	blood	Yes
eo1674	ERR434588	2007	UK	1	1	1	A	T	T	G	A	G	T	A	human	blood	Yes
eo1551	ERR434601	2007	UK	1	1	1	A	T	T	G	A	G	T	A	human	blood	Yes
eo1552	ERR434602	2007	UK	1	1	1	A	T	T	G	A	G	T	A	human	blood	Yes
ECO0036	ERR434749	2007	UK	1	1	1	A	T	T	G	G	A	C	G	human	blood	Yes
ECO0048	ERR434752	2007	UK	1	3	6	A	T	T	G	A	G	T	A	human	blood	Yes
ECO0005	ERR434740	2007	UK	1	1	1	A	T	T	G	A	G	T	A	human	blood	Yes
ECO0013	ERR434743	2007	UK	1	1	1	A	T	T	G	A	G	T	A	human	blood	Yes
ECO0052	ERR434844	2007	UK	1	1	1	A	T	T	G	A	G	T	A	human	blood	Yes
ECO0056	ERR435030	2007	UK	1	1	1	A	T	T	G	A	G	T	A	human	blood	Yes
eo1600	ERR435143	2007	UK	3	9	24	T	A	C	A	G	G	C	G	human	blood	Yes
eo1513	ERR435152	2007	UK	1	1	1	A	T	T	G	A	G	T	A	human	blood	Yes
eo1728	ERR435191	2007	UK	1	1	1	A	T	T	G	G	A	C	G	human	blood	Yes
eo1721	ERR435239	2007	UK	1	1	1	A	T	T	G	A	G	T	A	human	blood	Yes
eo1631	ERR435340	2007	UK	2	5	12	T	A	C	A	G	G	C	G	human	blood	Yes
eo1638	ERR435539	2007	UK	2	5	14	T	A	C	A	G	G	C	G	human	blood	Yes
eo1705	ERR435568	2007	UK	4	13	32	T	A	C	A	G	G	C	G	human	blood	Yes
eo1512	ERR439581	2007	UK	3	10	26	T	A	C	A	G	G	C	G	human	blood	Yes
eo1591	ERR439594	2007	UK	3	10	26	T	A	C	A	G	G	C	G	human	blood	Yes
ECO0018	ERR439629	2007	UK	3	9	24	T	A	C	A	G	G	C	G	human	blood	Yes
ECO0015	ERR439667	2007	UK	1	1	1	A	T	T	G	A	G	T	A	human	blood	Yes
ECO0029	ERR439670	2007	UK	1	3	6	A	T	T	G	A	G	T	A	human	blood	Yes
ECO0051	ERR439672	2007	UK	1	1	1	A	T	T	G	A	G	T	A	human	blood	Yes
eo1503	ERR474072	2007	UK	5	16	36	T	A	T	G	G	G	C	G	human	blood	Yes
eo1543	ERR474074	2007	UK	1	1	1	A	T	T	G	A	G	T	A	human	blood	Yes
eo1547	ERR474075	2007	UK	1	1	1	A	T	T	G	A	G	T	A	human	blood	Yes
eo1549	ERR474076	2007	UK	1	1	1	A	T	T	G	A	G	T	A	human	blood	Yes
eo1582	ERR474077	2007	UK	1	1	1	A	T	T	G	A	G	T	A	human	blood	Yes
eo1613	ERR474078	2007	UK	1	1	1	A	T	T	G	A	G	T	A	human	blood	Yes
eo1622	ERR474080	2007	UK	1	1	1	A	T	T	G	A	G	T	A	human	blood	Yes
eo1717	ERR474081	2007	UK	1	1	1	A	T	T	G	G	A	C	G	human	blood	Yes
eo1718	ERR474082	2007	UK	1	1	1	A	T	T	G	A	G	T	A	human	blood	Yes
eo1740	ERR474083	2007	UK	1	1	1	A	T	T	G	A	G	T	A	human	blood	Yes
eo1532	ERR474113	2007	Ireland	1	1	1	A	T	T	G	A	G	T	A	human	blood	Yes
eo1606	ERR474114	2007	Ireland	1	1	1	A	T	T	G	A	G	T	A	human	blood	Yes
eo1735	ERR474119	2007	UK	1	1	1	A	T	T	G	G	G	C	G	human	blood	Yes
eo1529	ERR486699	2007	UK	1	1	1	A	T	T	G	A	G	T	A	human	blood	Yes
eo1546	ERR486700	2007	UK	1	1	1	A	T	T	G	A	G	T	A	human	blood	Yes
12520	ERR264278	2007	Germany	2	5	13	0	A	C	A	G	G	C	G	Chicken	NA
S1EC	ERR161234	2007	UK	1	1	1	A	T	T	G	A	G	T	0	human	Urine
S30EC	ERR161246	2007	UK	1	1	1	A	T	T	G	A	G	T	A	human	Urine
MS2481	ERR161252	2007	Australia	1	1	1	A	T	T	G	A	G	T	A	human	Blood
S2EC	ERR161235	2007	UK	3	10	26	T	A	C	A	G	G	C	G	human	Urine
MS2493	ERR161253	2007	Australia	1	1	1	A	T	T	G	G	A	C	G	human	Blood
B36EC	ERR161254	2007	Australia	1	1	1	A	T	T	G	A	G	T	A	human	Blood
S5EC	ERR161236	2007	UK	3	9	24	T	A	C	A	G	G	C	G	human	Urine
S6EC	ERR161299	2007	UK	4	13	32	T	A	C	A	G	G	C	G	human	Urine
S31EC	ERR161300	2007	UK	3	9	24	T	A	C	A	G	G	C	G	human	Urine
S32EC	ERR161301	2007	UK	4	13	33	T	A	C	A	G	G	C	G	human	Urine
K0178B	SRR3143612	2007	Czech	1	1	1	A	T	T	G	G	A	C	G	Cormorant	NA
K0198B	SRR3143613	2007	Serbia	1	1	1	A	T	T	G	G	A	C	G	Cormorant	NA
la_5108	SRR2970633	2007	Laos	1	1	1	A	T	T	G	G	A	C	G	human	urine
la_8507	SRR2970636	2007	Laos	1	1	1	A	T	T	G	G	A	C	G	human	pus
la_6169	SRR2970706	2007	Laos	3	9	24	T	A	C	A	G	G	C	G	human	urine
la_5220-3	SRR2970717	2007	Laos	1	1	1	A	T	T	G	G	A	C	G	human	urine
JJ2055	SRR933339	2007	USA	3	9	24	T	A	C	A	G	G	C	G	human	NA
JJ1999	SRR933349	2007	India	2	4	9	T	A	C	A	G	G	C	G	human	NA
JJ1908	SRR933407	2007	USA	1	1	1	A	T	T	G	A	G	T	A	human	NA
JJ2016	SRR933409	2007	USA	5	18	39	0	A	C	A	G	G	C	G	human	NA
JJ2038	SRR933411	2007	USA	1	2	3	0	T	T	G	A	G	T	A	human	NA
SaT040	SRR933435	2007	USA	4	13	32	T	A	C	A	G	G	C	G	human	NA
SaT049	SRR933437	2007	USA	1	1	1	A	T	T	G	G	A	C	G	human	NA
CD358	SRR933473	2007	USA	1	2	3	A	T	T	0	A	G	T	A	dolphin	NA
JJ1914	SRR933491	2007	USA	1	1	2	A	T	T	G	A	G	T	A	human	NA
JJ1996	SRR933495	2007	USA	2	5	13	T	A	C	A	G	G	C	G	human	NA
JJ2008	SRR933499	2007	USA	1	1	2	A	T	T	G	A	G	T	A	feline	NA
JJ2244	SRR933509	2007	USA	1	2	4	A	T	T	G	G	G	C	G	human	NA
JJ2528	SRR933517	2007	USA	1	1	1	A	T	T	G	G	A	C	G	human	NA
JJ2550	SRR933519	2007	USA	1	1	1	A	T	T	G	G	A	C	G	human	NA
JJ2555	SRR933521	2007	USA	1	1	1	A	T	T	G	A	G	T	A	human	NA
JJ2489	SRR933547	2007	USA	1	1	1	A	T	T	G	A	G	T	A	human	NA
eo1851	ERR434319	2008	UK	1	1	1	A	T	T	G	A	G	T	A	human	blood	Yes
eo2011	ERR434352	2008	UK	2	5	14	T	A	C	A	G	G	C	G	human	blood	Yes
eo1939	ERR434421	2008	UK	1	1	1	A	T	T	G	A	G	T	A	human	blood	Yes
eo1944	ERR434445	2008	UK	1	1	1	A	T	T	G	A	G	T	A	human	blood	Yes
eo1858	ERR434508	2008	UK	1	1	1	A	T	T	G	A	G	T	A	human	blood	Yes
eo1871	ERR434509	2008	UK	1	1	1	A	T	T	G	G	G	C	G	human	blood	Yes
eo1881	ERR434528	2008	UK	1	1	1	A	T	T	G	A	G	T	A	human	blood	Yes
ECO0087	ERR434649	2008	UK	2	5	12	T	A	C	A	G	G	C	G	human	blood	Yes
eo1855	ERR434719	2008	UK	1	1	1	A	T	T	G	A	G	T	A	human	blood	Yes
ECO0092	ERR434757	2008	UK	1	1	1	A	T	T	G	A	G	T	A	human	blood	Yes
ECO0111	ERR434764	2008	UK	1	1	1	A	T	T	G	A	G	T	A	human	blood	Yes
ECO0066	ERR434847	2008	UK	1	1	1	A	T	T	G	A	G	T	A	human	blood	Yes
eo2194	ERR434925	2008	UK	1	1	1	A	T	T	G	A	G	T	A	human	blood	Yes
ECO0061	ERR434937	2008	UK	1	1	1	A	T	T	G	A	G	T	A	human	blood	Yes
ECO0072	ERR434938	2008	UK	1	1	1	A	T	T	G	G	A	C	G	human	blood	Yes
eo1853	ERR435151	2008	UK	1	1	1	A	T	T	G	A	G	T	A	human	blood	Yes
eo2156	ERR435153	2008	UK	1	1	2	A	T	T	G	A	G	T	A	human	blood	Yes
eo2138	ERR435165	2008	UK	1	1	1	A	T	T	G	A	G	T	A	human	blood	Yes
eo1934	ERR435252	2008	UK	3	10	26	T	A	C	A	G	G	C	G	human	blood	Yes
eo2136	ERR435285	2008	UK	4	13	32	T	A	C	A	G	G	C	G	human	blood	Yes
eo1774	ERR435384	2008	UK	1	2	3	A	T	T	G	A	G	T	A	human	blood	Yes
eo1859	ERR435431	2008	UK	1	1	1	A	T	T	G	A	G	T	A	human	blood	Yes
eo2135	ERR435445	2008	UK	1	1	1	A	T	T	G	G	A	C	G	human	blood	Yes
eo2018	ERR435566	2008	UK	2	5	12	T	A	C	A	G	G	C	G	human	blood	Yes
eo1779	ERR435567	2008	UK	1	1	1	A	T	T	G	G	A	C	G	human	blood	Yes
eo2133	ERR439613	2008	UK	1	1	1	A	T	T	G	A	G	T	A	human	blood	Yes
eo1935	ERR439624	2008	UK	2	5	14	T	A	C	A	G	G	C	G	human	blood	Yes
eo1814	ERR474084	2008	Ireland	1	1	1	A	T	T	G	G	A	C	G	human	blood	Yes
eo1825	ERR474085	2008	Ireland	1	1	1	A	T	T	G	G	A	C	G	human	blood	Yes
MDRO501	ERR474089	2008	UK	1	1	1	A	T	T	G	A	G	T	A	human	blood	Yes
eo2007	ERR474090	2008	UK	1	1	1	A	T	T	G	A	G	T	A	human	blood	Yes
eo1850	ERR474091	2008	UK	1	1	1	A	T	T	G	A	G	T	A	human	blood	Yes
eo1917	ERR474092	2008	UK	1	1	1	A	T	T	G	A	G	T	A	human	blood	Yes
eo1918	ERR474093	2008	UK	1	1	1	A	T	T	G	A	G	T	A	human	blood	Yes
eo1921	ERR474094	2008	UK	1	1	2	A	T	T	G	A	G	T	A	human	blood	Yes
eo1946	ERR474095	2008	UK	1	1	1	A	T	T	G	A	G	T	A	human	blood	Yes
eo1803	ERR474120	2008	UK	1	1	1	A	T	T	G	G	A	C	G	human	blood	Yes
eo1989	ERR474097	2008	UK	3	9	24	T	A	C	A	G	G	C	G	human	blood	Yes
eo1846	ERR474123	2008	UK	1	1	1	A	T	T	G	A	G	T	A	human	blood	Yes
eo1863	ERR474124	2008	UK	1	1	1	A	T	T	G	A	G	T	A	human	blood	Yes
eo1867	ERR474126	2008	UK	1	1	1	A	T	T	G	A	G	T	A	human	blood	Yes
eo1914	ERR474127	2008	UK	1	1	1	A	T	T	G	A	G	T	A	human	blood	Yes
eo1915	ERR474128	2008	UK	1	1	1	A	T	T	G	G	A	C	G	human	blood	Yes
eo1924	ERR474129	2008	UK	1	1	2	A	T	T	G	A	G	T	A	human	blood	Yes
eo1992	ERR474131	2008	UK	1	1	1	A	T	T	G	A	G	T	A	human	blood	Yes
eo2082	ERR474133	2008	UK	1	1	1	A	T	T	G	A	G	T	A	human	blood	Yes
eo2150	ERR474135	2008	UK	1	1	1	A	T	T	G	A	G	T	A	human	blood	Yes
eo2200	ERR474136	2008	UK	1	1	1	A	T	T	G	A	G	T	A	human	blood	Yes
eo2209	ERR474137	2008	UK	1	1	1	A	T	T	G	A	G	T	A	human	blood	Yes
eo2031	ERR474248	2008	UK	1	2	3	A	T	T	G	A	G	T	A	human	blood	Yes
eo2227	ERR474250	2008	UK	1	1	1	A	T	T	G	A	G	T	A	human	blood	Yes
eo1841	ERR486702	2008	UK	1	1	1	A	T	T	G	G	A	C	G	human	blood	Yes
eo2225	ERR486708	2008	UK	1	1	1	A	T	T	G	G	A	C	G	human	blood	Yes
eo2208	ERR486713	2008	UK	1	1	1	A	T	T	G	A	G	T	A	human	blood	Yes
12556pf	ERR264289	2008	Germany	2	4	9	T	A	C	A	G	G	C	G	Dog	NA
17530	ERR264240	2008	Denmark	1	1	1	A	T	T	G	A	G	T	A	Dog	NA
17898	ERR264241	2008	Spain	1	1	1	A	T	T	G	A	G	T	A	Dog	NA
S98EC	ERR161261	2008	Australia	1	1	1	A	T	T	G	A	G	T	A	human	Rectal swab
S104EC	ERR161267	2008	Australia	4	13	32	T	A	C	A	G	G	C	G	human	Urine
S105EC	ERR161268	2008	Australia	4	13	31	T	A	C	A	G	G	C	G	human	Urine
blood-08-0632	SRR1314220	2008	USA	1	1	2	A	T	T	G	A	G	T	A	human	blood
blood-08-0921	SRR1314222	2008	USA	1	1	1	A	T	T	G	A	G	T	A	human	blood
blood-08-1318	SRR1314225	2008	USA	1	1	1	A	T	T	G	G	A	C	G	human	blood
blood-08-1447	SRR1314229	2008	USA	1	1	1	A	0	T	G	G	A	C	G	human	blood
blood-08-1462	SRR1314230	2008	USA	1	1	1	A	T	T	G	G	A	0	G	human	blood
blood-08-1463	SRR1314231	2008	USA	1	1	1	A	T	T	G	G	A	C	G	human	blood
C5038_1	SRR1508901	2008	Nepal	1	3	6	A	T	T	G	A	G	T	A	human	blood
uk_8A9B	SRR2970690	2008	UK	3	9	24	T	A	C	A	G	G	C	G	human	blood
uk_8A19D	SRR2970693	2008	UK	1	1	1	A	T	T	G	A	G	T	A	human	blood
uk_7C26H	SRR2970694	2008	UK	1	1	1	A	T	T	G	A	G	T	A	human	blood
la_12646	SRR2970695	2008	Laos	1	1	1	A	T	T	G	G	A	C	G	human	urine
uk_7C34K	SRR2970699	2008	UK	2	5	12	T	A	C	A	G	G	C	G	human	blood
uk_8A16G	SRR2970711	2008	UK	1	1	1	A	T	T	G	A	G	T	A	human	blood
la_11858	SRR2970728	2008	Laos	3	9	24	T	A	C	A	G	G	C	G	human	urine
la_11242	SRR2970740	2008	Laos	1	1	1	A	T	T	G	G	A	C	G	human	urine
la_354-2	SRR2970751	2008	Laos	1	1	1	A	T	T	G	G	A	C	G	human	urine
cam_1071	SRR2970752	2008	Cambodia	3	9	23	T	A	C	A	G	G	C	G	human	urine
08B08158	SRR2970754	2008	Thailand	2	6	18	T	A	T	G	G	G	C	G	human	urine
08B09891	SRR2970755	2008	Thailand	1	1	1	A	T	T	G	A	G	T	A	human	urine
la_13105	SRR2970762	2008	Laos	1	1	1	A	T	T	G	G	A	C	G	human	blood
JJ2118	SRR933341	2008	USA	1	1	1	A	T	T	G	G	A	C	G	human	NA
JJ2134	SRR933343	2008	USA	1	1	1	A	T	T	G	A	G	T	A	human	NA
JJ2050	SRR933413	2008	USA	1	2	5	0	T	0	G	A	G	0	A	human	NA
JJ2183	SRR933417	2008	USA	1	1	1	A	0	T	G	A	G	0	A	human	NA
JJ2193	SRR933419	2008	USA	1	2	5	A	T	T	G	G	A	C	0	human	NA
JJ2643	SRR933421	2008	USA	1	3	7	A	T	T	G	A	G	T	A	human	NA
QU090	SRR933423	2008	Australia	3	11	29	T	A	C	A	G	G	C	0	human	NA
CD449	SRR933479	2008	USA	1	2	5	A	T	T	G	G	A	C	G	canine	NA
CD455	SRR933481	2008	USA	2	4	11	T	0	C	A	G	G	C	G	human	NA
CD456	SRR933483	2008	USA	2	4	11	T	A	C	0	G	G	C	G	human	NA
CU799	SRR933485	2008	USA	1	2	5	A	T	T	G	G	A	C	G	feline fecal	NA
JJ1969	SRR933493	2008	USA	2	5	15	T	A	C	0	G	G	C	G	human	NA
JJ2210	SRR933505	2008	USA	1	1	2	A	T	T	G	G	A	C	G	human	NA
JJ2434	SRR933511	2008	USA	1	1	1	A	T	T	G	A	G	T	A	human	NA
JJ2444	SRR933513	2008	USA	1	1	2	A	T	T	G	A	G	T	A	human	NA
JJ2508	SRR933515	2008	USA	1	1	1	A	T	T	G	G	A	C	G	human	NA
JJ2578	SRR933523	2008	USA	1	1	1	A	T	T	G	G	A	C	G	human	NA
JJ2608	SRR933527	2008	USA	1	1	1	A	T	T	G	G	A	C	G	human	NA
QU300	SRR933539	2008	Australia	4	13	32	0	A	C	A	G	G	C	G	human	NA
QUC02	SRR933541	2008	Australia	1	2	5	0	T	T	G	A	G	T	A	canine	NA
QUC12	SRR933543	2008	Australia	3	9	25	T	A	C	A	G	G	C	G	canine	NA
JJ2441	SRR933545	2008	USA	1	2	5	A	T	T	G	A	G	T	A	human	NA
UTI18	ERR062284	2008	UK	1	1	1	A	T	T	G	A	G	T	A	human	urine
UTI188	ERR062289	2008	UK	1	1	1	A	T	T	G	A	G	T	A	human	urine
UTI226	ERR062296	2008	UK	2	5	13	T	A	C	A	G	G	C	G	human	urine
UTI24	ERR062292	2008	UK	1	1	1	A	T	T	G	A	G	T	A	human	urine
UTI306	ERR062297	2008	UK	1	1	1	A	T	T	G	A	G	T	A	human	urine
UTI32	ERR062293	2008	UK	1	1	1	A	T	T	G	A	G	T	A	human	urine
ECO0140	ERR434265	2009	UK	1	1	1	A	0	T	G	A	G	T	A	human	blood	Yes
ECO0157	ERR434266	2009	UK	1	1	1	A	T	T	G	G	A	C	G	human	blood	Yes
eo2652	ERR434426	2009	UK	1	1	1	A	0	T	G	G	G	C	G	human	blood	Yes
eo2441	ERR434505	2009	UK	1	1	1	A	T	T	G	G	A	C	G	human	blood	Yes
eo2275	ERR434523	2009	UK	1	1	1	A	T	T	G	A	G	T	A	human	blood	Yes
eo2358	ERR434527	2009	UK	2	6	16	T	A	T	G	G	G	C	G	human	blood	Yes
eo2354	ERR434545	2009	UK	1	1	1	A	T	T	G	A	G	T	A	human	blood	Yes
ECO0163	ERR434660	2009	UK	1	1	1	A	T	T	G	A	G	T	A	human	blood	Yes
eo2351	ERR434716	2009	UK	1	1	1	A	T	T	G	A	G	T	A	human	blood	Yes
eo2637	ERR434722	2009	UK	1	1	1	A	T	T	G	A	G	T	A	human	blood	Yes
eo2657	ERR434723	2009	UK	1	1	1	A	T	T	G	A	G	T	A	human	blood	Yes
ECO0116	ERR434766	2009	UK	1	1	1	A	T	T	G	A	G	T	A	human	blood	Yes
ECO0136	ERR434770	2009	UK	1	1	1	A	T	T	G	G	A	C	G	human	blood	Yes
ECO0177	ERR434779	2009	UK	1	1	1	A	T	T	G	A	G	T	A	human	blood	Yes
ECO0118	ERR434856	2009	UK	3	9	24	T	A	C	A	G	G	C	G	human	blood	Yes
eo2279	ERR434926	2009	UK	4	13	32	T	A	C	A	G	G	C	G	human	blood	Yes
ECO0114	ERR434945	2009	UK	1	1	1	A	T	T	G	A	G	T	A	human	blood	Yes
ECO0126	ERR434946	2009	UK	1	1	1	A	T	T	G	A	G	T	A	human	blood	Yes
ECO0130	ERR434947	2009	UK	4	13	32	T	A	C	A	G	G	C	G	human	blood	Yes
ECO0172	ERR434953	2009	UK	1	1	1	A	T	T	G	G	A	C	G	human	blood	Yes
eo2359	ERR435096	2009	UK	1	1	1	A	T	T	G	A	G	T	A	human	blood	Yes
eo2515	ERR435429	2009	UK	1	1	1	A	T	T	G	A	G	T	A	human	blood	Yes
eo2514	ERR435441	2009	UK	1	1	1	A	T	T	G	A	G	T	A	human	blood	Yes
eo2362	ERR435552	2009	UK	2	6	16	T	A	T	G	G	G	C	G	human	blood	Yes
eo2281	ERR435569	2009	UK	2	5	12	T	A	C	A	G	G	C	G	human	blood	Yes
eo2517	ERR439590	2009	UK	4	13	33	T	A	C	A	G	G	C	G	human	blood	Yes
eo2632	ERR439657	2009	UK	1	1	1	A	T	T	G	A	G	T	A	human	blood	Yes
eo2571	ERR439658	2009	UK	1	2	4	A	T	T	G	G	G	C	G	human	blood	Yes
ECO0171	ERR439635	2009	UK	1	1	1	A	T	T	G	A	G	T	A	human	blood	Yes
ECO0173	ERR439685	2009	UK	4	13	32	T	A	C	A	G	G	C	G	human	blood	Yes
eo2293	ERR474142	2009	Ireland	1	1	1	A	T	T	G	A	G	T	A	human	blood	Yes
eo2312	ERR474143	2009	UK	2	6	16	T	A	T	G	G	G	C	G	human	blood	Yes
eo2336	ERR474144	2009	UK	1	1	1	A	T	T	G	A	G	T	A	human	blood	Yes
eo2445	ERR474146	2009	Ireland	1	1	1	A	T	T	G	A	G	T	A	human	blood	Yes
eo2452	ERR474147	2009	UK	1	1	1	A	T	T	G	G	A	C	G	human	blood	Yes
eo2473	ERR474148	2009	UK	1	1	1	A	T	T	G	A	G	T	A	human	blood	Yes
eo2482	ERR474149	2009	UK	1	1	1	A	T	T	G	A	G	T	A	human	blood	Yes
eo2499	ERR474150	2009	UK	1	1	1	A	T	T	G	A	G	T	A	human	blood	Yes
eo2527	ERR474151	2009	UK	1	1	2	A	T	T	G	A	G	T	A	human	blood	Yes
eo2535	ERR474152	2009	UK	1	1	1	A	T	T	G	A	G	T	A	human	blood	Yes
eo2562	ERR474153	2009	UK	1	1	1	A	T	T	G	G	A	C	G	human	blood	Yes
eo2582	ERR474155	2009	UK	1	1	1	A	T	T	G	A	G	T	A	human	blood	Yes
eo2621	ERR474156	2009	UK	1	1	1	A	T	T	G	A	G	T	A	human	blood	Yes
eo2643	ERR474157	2009	UK	1	1	1	A	T	T	G	A	G	T	A	human	blood	Yes
eo2644	ERR474158	2009	UK	1	1	1	A	T	T	G	A	G	T	A	human	blood	Yes
eo2711	ERR474161	2009	UK	1	1	1	A	T	T	G	G	A	C	G	human	blood	Yes
eo2240	ERR474200	2009	UK	1	1	1	A	T	T	G	A	G	T	A	human	blood	Yes
eo2418	ERR474202	2009	UK	1	1	1	A	T	T	G	A	G	T	A	human	blood	Yes
eo2422	ERR474203	2009	UK	1	1	1	A	T	T	G	A	G	T	A	human	blood	Yes
eo2460	ERR474204	2009	UK	1	1	1	A	T	T	G	G	A	C	G	human	blood	Yes
eo2556	ERR474205	2009	UK	1	1	1	A	T	T	G	A	G	T	A	human	blood	Yes
eo2258	ERR474251	2009	UK	1	1	1	A	T	T	G	G	A	C	G	human	blood	Yes
eo2661	ERR474252	2009	UK	1	1	1	A	T	T	G	A	G	T	A	human	blood	Yes
eo2422	ERR486709	2009	Ireland	1	1	1	A	T	T	G	A	G	T	A	human	blood	Yes
18342	ERR264242	2009	Germany	1	1	1	A	T	T	G	A	G	T	A	Dog	NA
18570	ERR264243	2009	The Netherlands	1	1	1	A	T	T	G	A	G	T	A	Dog	NA
18572	ERR264244	2009	France	1	1	1	A	T	T	G	A	G	T	A	Dog	NA
18582	ERR264245	2009	Denmark	1	1	1	A	T	T	G	G	A	C	G	Dog	NA
18982	ERR264246	2009	Germany	3	11	28	T	A	C	A	G	G	C	G	Dog	NA
19001	ERR264247	2009	Germany	3	11	28	T	A	C	A	G	G	C	G	Dog	NA
19017	ERR264248	2009	Italy	1	1	1	A	T	T	G	A	G	T	A	Dog	NA
19336	ERR264249	2009	Germany	1	1	1	A	T	T	G	A	G	T	A	Dog	NA
19529	ERR264250	2009	Germany	3	11	28	T	A	C	A	G	G	C	G	Dog	NA
19770	ERR264251	2009	Austria	2	5	13	T	A	C	A	G	G	C	G	Cat	NA
19801	ERR264252	2009	Italy	1	1	1	A	T	T	G	G	A	C	G	Dog	NA
20130	ERR264253	2009	Italy	1	1	1	A	T	T	G	G	A	C	G	Dog	NA
S22EC	ERR161243	2009	UK	4	13	32	T	A	C	A	G	G	C	G	human	Urine
S24EC	ERR161244	2009	UK	4	13	31	T	A	C	A	G	G	C	G	human	Urine
S26EC	ERR161245	2009	UK	3	10	26	T	A	C	A	G	G	C	G	human	Urine
S34EC	ERR161247	2009	UK	3	9	24	T	A	C	A	G	G	C	G	human	Urine
S92EC	ERR161255	2009	New Zealand	1	1	1	A	T	T	G	G	A	C	G	human	Blood
S93EC	ERR161256	2009	New Zealand	1	1	1	A	T	T	G	A	G	T	A	human	Blood
S94EC	ERR161257	2009	New Zealand	3	9	24	T	A	C	A	G	G	C	G	human	Blood
S95EC	ERR161258	2009	New Zealand	1	1	1	A	T	T	G	G	A	C	G	human	Blood
S99EC	ERR161262	2009	Australia	1	1	1	A	T	T	G	A	G	T	A	human	Rectal swab
S100EC	ERR161263	2009	Australia	1	1	1	A	T	T	G	G	A	C	G	human	Rectal swab
S101EC	ERR161264	2009	Australia	1	1	1	A	T	T	G	A	G	T	A	human	Rectal swab
S108EC	ERR161271	2009	Australia	1	1	1	A	T	T	G	G	A	C	G	human	Blood
S109EC	ERR161272	2009	Australia	1	1	1	A	T	T	G	A	G	T	A	human	Urine
S10EC	ERR161237	2009	UK	1	1	1	A	T	T	G	A	G	T	A	human	Urine
S110EC	ERR161273	2009	Australia	1	1	1	A	T	T	G	G	A	C	G	human	Urine
S111EC	ERR161274	2009	Australia	1	1	1	A	T	T	G	A	G	T	A	human	Urine
S112EC	ERR161275	2009	Australia	1	1	1	A	T	T	G	G	A	C	G	human	Urine
S113EC	ERR161276	2009	Australia	1	1	1	A	T	T	G	A	G	T	A	human	Rectal swab
S11EC	ERR161238	2009	UK	1	1	1	A	T	T	G	A	G	T	A	human	Urine
S120EC	ERR161283	2009	Canada	3	9	24	T	A	C	A	G	G	C	G	human	Blood
S12EC	ERR161239	2009	UK	1	1	1	A	T	T	G	A	G	T	A	human	Urine
S37EC	ERR161302	2009	UK	3	10	26	T	A	C	A	G	G	C	G	human	Urine
S15EC	ERR161240	2009	UK	1	1	1	A	T	T	G	A	G	T	A	human	Urine
S65EC	ERR161303	2009	Australia	1	2	3	A	T	T	G	A	G	T	A	human	Urine
S79EC	ERR161305	2009	Australia	2	4	9	T	A	C	A	G	G	C	G	human	Urine
S19EC	ERR161241	2009	UK	4	13	32	T	A	C	A	G	G	C	G	human	Urine
S21EC	ERR161242	2009	UK	4	13	32	T	A	C	A	G	G	C	G	human	Urine
IR18E	ERR458470	2009	India	1	1	2	A	T	T	G	A	G	T	A	human	Unknown
IR49	ERR458471	2009	India	1	1	1	A	T	T	G	A	G	T	A	human	Unknown
IR65	ERR458472	2009	India	1	1	1	A	T	T	G	A	G	T	A	human	Unknown
IR68	ERR458473	2009	India	1	1	1	A	T	T	G	A	G	T	A	human	Unknown
blood-09-0074	SRR1314241	2009	USA	1	1	1	A	T	T	G	G	A	C	0	human	blood
blood-09-0341	SRR1314243	2009	USA	1	1	1	A	T	T	G	G	A	C	0	human	blood
blood-09-0428	SRR1314246	2009	USA	1	1	2	A	T	T	G	A	G	T	A	human	blood
blood-09-0450	SRR1314247	2009	USA	1	1	1	A	T	T	G	G	A	C	0	human	blood
blood-09-0558	SRR1314249	2009	USA	1	1	1	A	T	T	G	G	A	C	0	human	blood
blood-90145	SRR1314305	2009	USA	1	1	1	A	T	T	G	G	A	C	0	human	blood
C478	SRR1508899	2009	Nepal	1	1	1	A	T	T	G	A	G	T	A	human	blood
AZ600324	SRR2970645	2009	China	1	1	1	A	T	T	G	A	G	T	A	human	urine
uk_18A18K	SRR2970696	2009	UK	1	1	1	A	T	T	G	A	G	T	A	human	blood
uk_17B26A	SRR2970697	2009	UK	1	1	1	A	T	T	G	A	G	T	A	human	blood
uk_17A7A	SRR2970700	2009	UK	1	1	1	A	T	T	G	A	G	T	A	human	blood
uk_18A33A	SRR2970701	2009	UK	1	1	1	A	T	T	G	A	G	T	A	human	blood
uk_18A2G	SRR2970712	2009	UK	1	1	1	A	T	T	G	A	G	T	A	human	blood
uk_17C26C	SRR2970715	2009	UK	1	1	1	A	T	T	G	A	G	T	A	human	blood
cam_1439	SRR2970749	2009	Cambodia	1	1	1	A	T	T	G	G	A	C	G	human	blood
cam_2853	SRR2970750	2009	Cambodia	2	8	22	T	A	C	A	G	G	C	G	human	blood
09B06064	SRR2970756	2009	Thailand	1	1	1	A	T	T	G	A	G	T	A	human	urine
09B06312	SRR2970757	2009	Thailand	1	1	1	A	T	T	G	G	A	C	G	human	urine
09B06460	SRR2970758	2009	Thailand	1	1	1	A	T	T	G	A	G	T	A	human	urine
09B06574	SRR2970759	2009	Thailand	1	1	1	A	T	T	G	A	G	T	A	human	urine
09B06576	SRR2970760	2009	Thailand	1	1	1	A	T	T	G	A	G	T	A	human	ear swab
09B07697	SRR2970761	2009	Thailand	2	6	17	T	A	T	G	G	G	C	G	human	urine
09B09003	SRR2970763	2009	Thailand	1	1	1	A	T	T	G	A	G	T	A	human	urine
09B09491	SRR2970764	2009	Thailand	1	1	1	A	T	T	G	A	G	T	A	human	urine
09B11376	SRR2970765	2009	Thailand	1	1	1	A	T	T	G	A	G	T	A	human	urine
09B13160	SRR2970766	2009	Thailand	1	1	1	A	T	T	G	A	G	T	A	human	urine
09B13464	SRR2970767	2009	Thailand	2	6	16	0	A	T	G	G	G	C	G	human	blood
cam_1531_1	SRR2970772	2009	Cambodia	1	1	1	A	T	T	G	G	A	C	G	human	urine
cam_2830	SRR2970775	2009	Cambodia	6	21	42	T	A	C	A	G	G	C	G	human	urine
CD467	SRR933355	2009	USA	2	4	9	T	A	C	A	G	G	C	G	avian	NA
CU758	SRR933361	2009	USA	1	1	1	A	T	T	G	G	A	C	G	human	NA
JJ2547	SRR933387	2009	USA	1	1	1	A	T	T	G	A	G	T	A	human	NA
JJ2657	SRR933529	2009	USA	1	2	3	A	T	T	G	A	G	T	A	human	NA
JJ2668	SRR933531	2009	USA	1	1	1	A	T	T	G	A	G	T	A	human	NA
ECO0205	ERR434269	2010	UK	1	1	1	A	T	T	G	A	G	T	A	human	blood	Yes
ECO0211	ERR434271	2010	UK	1	1	1	A	T	T	G	A	G	T	A	human	blood	Yes
eo2979	ERR434338	2010	UK	1	1	1	A	T	T	G	A	G	T	A	human	blood	Yes
ECO0222	ERR434365	2010	UK	4	14	34	T	A	T	G	G	G	C	G	human	blood	Yes
ECO0237	ERR434368	2010	UK	1	3	6	A	T	T	G	A	G	T	A	human	blood	Yes
ECO0244	ERR434370	2010	UK	1	1	1	A	T	T	G	G	A	C	G	human	blood	Yes
ECO0201	ERR434361	2010	UK	3	9	24	T	A	C	A	G	G	C	G	human	blood	Yes
eo3006	ERR434450	2010	UK	3	9	24	T	A	C	A	G	G	C	G	human	blood	Yes
ECO0243	ERR434462	2010	UK	1	1	1	A	T	T	G	A	G	T	A	human	blood	Yes
ECO0233	ERR434457	2010	UK	3	9	24	T	A	C	A	G	G	C	G	human	blood	Yes
ECO0218	ERR434550	2010	UK	1	1	1	A	T	T	G	A	G	T	A	human	blood	Yes
eo2838	ERR434616	2010	UK	2	7	21	T	A	C	A	G	G	C	G	human	blood	Yes
eo3003	ERR434620	2010	UK	1	1	1	A	T	T	G	A	G	T	A	human	blood	Yes
eo2860	ERR434727	2010	UK	1	1	1	A	T	T	G	A	G	T	A	human	blood	Yes
ECO0188	ERR434780	2010	UK	3	9	24	T	A	C	A	G	G	C	G	human	blood	Yes
ECO0186	ERR434868	2010	UK	1	1	1	A	T	T	G	A	G	T	A	human	blood	Yes
ECO0187	ERR434956	2010	UK	1	1	1	A	T	T	G	A	G	T	A	human	blood	Yes
eo2893	ERR435008	2010	UK	1	1	1	A	T	T	G	A	G	T	A	human	blood	Yes
ECO0230	ERR435103	2010	UK	1	1	1	A	T	T	G	G	A	C	G	human	blood	Yes
ECO0216	ERR435197	2010	UK	1	1	1	A	T	T	G	A	G	T	A	human	blood	Yes
eo2964	ERR435457	2010	UK	1	1	1	A	T	T	G	A	G	T	A	human	blood	Yes
ECO0224	ERR435484	2010	UK	4	13	32	T	A	C	A	G	G	C	G	human	blood	Yes
eo2891	ERR435556	2010	UK	2	5	14	T	A	C	A	G	G	C	G	human	blood	Yes
ECO0207	ERR439636	2010	UK	1	1	1	A	T	T	G	A	G	T	A	human	blood	Yes
eo3293	ERR474107	2010	UK	1	1	2	A	T	T	G	A	G	T	A	human	blood	Yes
eo2760	ERR474164	2010	UK	1	1	1	A	T	T	G	G	A	C	G	human	blood	Yes
eo2781	ERR474165	2010	UK	1	1	1	A	T	T	G	A	G	T	A	human	blood	Yes
eo2799	ERR474166	2010	UK	1	1	1	A	T	T	G	A	G	T	A	human	blood	Yes
eo2884	ERR474167	2010	UK	1	1	1	A	T	T	G	G	A	C	G	human	blood	Yes
eo2887	ERR474168	2010	UK	1	1	2	A	T	T	G	A	G	T	A	human	blood	Yes
eo2908	ERR474169	2010	UK	1	1	1	A	T	T	G	A	G	T	A	human	blood	Yes
eo2909	ERR474170	2010	UK	1	1	1	A	T	T	G	G	A	C	G	human	blood	Yes
eo2917	ERR474171	2010	UK	1	1	1	A	T	T	G	G	A	C	G	human	blood	Yes
eo3021	ERR474174	2010	UK	1	1	1	A	T	T	G	A	G	T	A	human	blood	Yes
eo3051	ERR474176	2010	UK	1	1	1	A	T	T	G	G	A	C	G	human	blood	Yes
eo3103	ERR474178	2010	UK	1	1	1	A	T	T	G	A	G	T	A	human	blood	Yes
eo3133	ERR474181	2010	UK	4	14	34	T	A	T	G	G	G	C	G	human	blood	Yes
eo3136	ERR474182	2010	UK	1	1	1	A	T	T	G	A	G	T	A	human	blood	Yes
eo3137	ERR474183	2010	UK	1	1	1	A	T	T	G	A	G	T	A	human	blood	Yes
eo3165	ERR474185	2010	Ireland	1	1	1	A	T	T	G	G	A	C	G	human	blood	Yes
eo3173	ERR474186	2010	Ireland	1	1	1	A	T	T	G	G	A	C	G	human	blood	Yes
eo3207	ERR474187	2010	UK	1	1	1	A	T	T	G	A	G	T	A	human	blood	Yes
eo3220	ERR474188	2010	Ireland	1	1	1	A	T	T	G	A	G	T	A	human	blood	Yes
eo3262	ERR474189	2010	UK	1	1	1	A	T	T	G	G	A	C	G	human	blood	Yes
eo2802	ERR474207	2010	UK	1	1	1	A	T	T	G	A	G	T	A	human	blood	Yes
eo2996	ERR474209	2010	UK	1	2	3	A	T	T	G	A	G	T	A	human	blood	Yes
eo3163	ERR474213	2010	Ireland	1	1	1	A	T	T	G	A	G	T	A	human	blood	Yes
eo3167	ERR474214	2010	Ireland	1	1	1	A	T	T	G	G	A	C	G	human	blood	Yes
eo3285	ERR474191	2010	UK	1	1	1	A	T	T	G	A	G	T	A	human	blood	Yes
eo3287	ERR474192	2010	UK	1	1	1	A	T	T	G	G	A	C	G	human	blood	Yes
eo3288	ERR474193	2010	UK	1	1	1	A	T	T	G	A	G	T	A	human	blood	Yes
eo2990	ERR474253	2010	UK	1	1	1	A	T	T	G	A	G	T	A	human	blood	Yes
eo3054	ERR474255	2010	UK	1	1	2	A	T	T	G	A	G	T	A	human	blood	Yes
eo3132	ERR474257	2010	UK	1	1	1	A	T	T	G	A	G	T	A	human	blood	Yes
eo3221	ERR474258	2010	Ireland	1	1	1	A	T	T	G	G	A	C	G	human	blood	Yes
eo3223	ERR474259	2010	Ireland	1	1	1	A	T	T	G	A	G	T	A	human	blood	Yes
eo3242	ERR474260	2010	Ireland	1	1	1	A	T	T	G	A	G	T	A	human	blood	Yes
eo3327	ERR474261	2010	UK	1	1	1	A	T	T	G	A	G	T	A	human	blood	Yes
eo3299	ERR474195	2010	UK	1	1	1	A	T	T	G	A	G	T	A	human	blood	Yes
20402	ERR264254	2010	The Netherlands	2	5	13	T	A	C	A	G	G	C	G	Cat	NA
20441	ERR264255	2010	Italy	2	5	12	T	A	C	A	G	G	C	G	Cat	NA
20936	ERR264256	2010	Italy	1	1	1	A	T	T	G	G	A	C	G	Dog	NA
21176	ERR264257	2010	Germany	3	9	24	T	A	C	A	G	G	C	G	Human	NA
21177	ERR264258	2010	Germany	1	1	1	A	T	T	G	G	A	C	G	Human	NA
21178	ERR264259	2010	Germany	1	1	1	A	T	T	G	G	A	C	G	Human	NA
21181	ERR264260	2010	Germany	1	1	1	A	T	T	G	A	G	T	A	Human	NA
21182	ERR264261	2010	Germany	1	1	1	A	T	T	G	A	G	T	A	Human	NA
21201	ERR264262	2010	Germany	1	1	1	A	T	T	G	G	A	C	G	Human	NA
22022	ERR264264	2010	Germany	2	5	12	T	A	C	A	G	G	C	G	Bird	NA
22186	ERR264265	2010	Germany	2	5	13	T	A	C	A	G	G	C	G	Cat	NA
22233	ERR264266	2010	Denmark	1	1	1	A	T	T	G	G	A	C	G	Dog	NA
22239	ERR264267	2010	Germany	3	11	28	T	A	C	A	G	G	C	G	Dog	NA
22372	ERR264268	2010	Germany	1	1	1	A	T	T	G	G	G	C	G	Cat	NA
23511	ERR264269	2010	Germany	3	11	28	T	A	C	A	G	G	C	G	Dog	NA
23736	ERR264270	2010	The Netherlands	1	1	1	A	T	T	G	G	A	C	G	Dog	NA
23778	ERR264271	2010	Germany	1	1	1	A	T	T	G	G	A	C	G	Dog	NA
23927	ERR264272	2010	Germany	1	1	1	A	T	T	G	A	G	T	A	Cat	NA
23942	ERR264273	2010	France	1	1	1	A	T	T	G	G	A	C	G	Dog	NA
24089	ERR264274	2010	Germany	1	1	1	A	T	T	G	A	G	T	A	Dog	NA
24510	ERR264275	2010	Germany	3	11	28	T	A	C	A	G	G	C	0	Dog	NA
S96EC	ERR161259	2010	New Zealand	1	1	1	A	T	T	G	A	G	T	A	human	Blood
S97EC	ERR161260	2010	New Zealand	1	1	1	A	T	T	G	A	G	T	A	human	Blood
S102EC	ERR161265	2010	Australia	1	1	1	A	T	T	G	G	A	C	G	human	Urine
S103EC	ERR161266	2010	Australia	1	2	3	A	T	T	G	A	G	T	A	human	Urine
S107EC	ERR161270	2010	Australia	1	1	1	A	T	T	G	G	A	C	G	human	Urine
S77EC	ERR161304	2010	Australia	1	3	8	A	T	T	G	A	G	T	A	human	Urine
HVM5	ERR161306	2010	Spain	1	1	1	A	T	T	G	G	A	C	G	human	Blood
HVM52	ERR161308	2010	Spain	2	5	12	T	A	C	A	G	G	C	G	human	Urine
HVR83	ERR161311	2010	Spain	1	1	1	A	T	T	G	G	A	C	G	human	Blood
HVM277	ERR161315	2010	Spain	2	5	12	T	A	C	A	G	G	C	G	human	Urine
HVM826	ERR161316	2010	Spain	1	1	1	A	T	T	G	G	A	C	G	human	Blood
HVM834	ERR161317	2010	Spain	1	1	1	A	T	T	G	A	G	T	A	human	Urine
HVM1147	ERR161318	2010	Spain	4	13	32	T	A	C	A	G	G	C	G	human	Peritoneal fluid
HVM1299	ERR161320	2010	Spain	1	1	2	A	T	T	G	A	G	T	A	human	Abdominal abscess
HVM1619	ERR161321	2010	Spain	1	1	1	A	T	T	G	A	G	T	A	human	Surgical wound
HVM1997	ERR161322	2010	Spain	1	1	1	A	T	T	G	A	G	T	A	human	Urine
HVM2044	ERR161323	2010	Spain	2	5	12	T	A	C	A	G	G	C	G	human	Blood
HVM2289	ERR161325	2010	Spain	2	5	12	T	A	C	A	G	G	C	G	human	Urine
HVR2496	ERR161326	2010	Spain	1	1	1	A	T	T	G	G	A	C	G	human	Blood
HVM3017	ERR161328	2010	Spain	1	1	2	A	T	T	G	A	G	T	A	human	Urine
HVM3189	ERR161329	2010	Spain	1	1	1	A	T	T	G	G	A	C	G	human	Urine
HP47	SRR3143608	2010	Czech	1	1	1	A	T	T	G	A	G	T	A	Rook	NA
HS115	SRR3143609	2010	Serbia	1	1	1	A	T	T	G	G	A	C	G	Rook	NA
blood-10-0223	SRR1314271	2010	USA	1	1	2	A	T	T	G	A	G	T	A	human	blood
blood-10-0899rep1	SRR1314279	2010	USA	1	1	1	A	T	T	G	G	A	C	G	human	blood
blood-10-0913	SRR1314281	2010	USA	1	1	1	A	T	T	G	G	A	C	G	human	blood
blood-10-1607	SRR1314292	2010	USA	1	1	1	A	T	T	G	A	G	T	A	human	blood
blood-10-1610	SRR1314293	2010	USA	1	1	1	A	T	T	G	A	G	T	A	human	blood
H561	SRR1508889	2010	Nepal	1	2	3	A	T	T	G	A	G	T	A	human	blood
H565	SRR1508890	2010	Nepal	1	2	3	A	T	T	G	A	G	T	A	human	blood
AZ657898	SRR2970644	2010	Germany	1	1	1	A	T	T	G	G	A	C	G	human	intra-abdominal
AZ647978	SRR2970647	2010	Venezuela	1	1	1	A	T	T	G	G	A	C	G	human	urine
AZ684313	SRR2970654	2010	France	1	1	1	A	T	T	G	G	A	C	G	human	urine
uk_UKUEC2	SRR2970668	2010	UK	1	1	1	A	T	T	G	A	G	T	A	human	urine
uk_18B28B	SRR2970680	2010	UK	1	1	1	A	T	T	G	A	G	T	A	human	blood
uk_19B19L	SRR2970691	2010	UK	1	1	2	A	T	T	G	A	G	T	A	human	blood
uk_19B22L	SRR2970692	2010	UK	1	1	1	A	T	T	G	A	G	T	A	human	blood
uk_18C29E	SRR2970698	2010	UK	1	1	1	A	T	T	G	A	G	T	A	human	blood
uk_18C16C	SRR2970702	2010	UK	1	1	1	A	T	T	G	A	G	T	A	human	blood
uk_19A21D	SRR2970703	2010	UK	1	1	1	A	T	T	G	A	G	T	A	human	blood
uk_18C23A	SRR2970704	2010	UK	1	1	1	A	T	T	G	A	G	T	A	human	blood
uk_18B21F	SRR2970705	2010	UK	1	1	1	A	T	T	G	A	G	T	A	human	blood
uk_18B11D	SRR2970707	2010	UK	1	1	1	A	T	T	G	A	G	T	A	human	blood
uk_19B17I	SRR2970708	2010	UK	1	1	1	A	T	T	G	A	G	T	A	human	blood
uk_18C22I	SRR2970709	2010	UK	1	1	1	A	T	T	G	A	G	T	A	human	blood
uk_18C14	SRR2970710	2010	UK	1	2	3	A	T	T	G	A	G	T	A	human	blood
uk_18C4F	SRR2970713	2010	UK	1	1	1	A	T	T	G	A	G	T	A	human	blood
uk_18B30B	SRR2970714	2010	UK	1	1	1	A	T	T	G	A	G	T	A	human	blood
uk_19A8G	SRR2970716	2010	UK	4	13	32	T	A	C	A	G	G	C	G	human	blood
uk_18B29L	SRR2970718	2010	UK	2	5	14	T	A	C	A	G	G	C	G	human	blood
cam_1814	SRR2970719	2010	Cambodia	1	1	1	A	T	T	G	G	A	C	G	human	unknown
uk_18B18D	SRR2970720	2010	UK	1	1	1	A	T	T	G	A	G	T	A	human	blood
10B06164	SRR2970733	2010	Thailand	1	1	2	A	T	T	G	A	G	T	A	human	urine
10B06797	SRR2970734	2010	Thailand	1	1	2	A	T	T	G	A	G	T	A	human	urine
10B07395	SRR2970735	2010	Thailand	2	6	17	T	A	T	G	G	G	C	G	human	urine
10B07347	SRR2970748	2010	Thailand	1	1	1	A	T	T	G	A	G	T	A	human	urine
cam_1920	SRR2970753	2010	Cambodia	6	21	42	T	A	C	A	G	G	C	G	human	urine
10B05056	SRR2970768	2010	Thailand	3	9	25	T	A	C	A	G	G	C	G	human	urine
10B05087	SRR2970769	2010	Thailand	1	1	2	A	T	T	G	A	G	T	A	human	urine
10B05611	SRR2970770	2010	Thailand	1	1	1	A	T	T	G	A	G	T	A	human	urine
10B05736	SRR2970771	2010	Thailand	1	1	2	A	T	T	G	A	G	T	A	human	urine
cam_2254	SRR2970774	2010	Cambodia	6	21	42	T	A	C	A	G	G	C	G	human	urine
C001	SRR933345	2010	USA	1	1	1	A	T	T	G	G	G	C	G	human	NA
G132	SRR933363	2010	USA	4	13	31	T	A	C	A	G	G	C	G	human	NA
G150	SRR933365	2010	USA	1	1	1	A	T	T	G	G	A	C	G	human	NA
G199	SRR933367	2010	USA	4	15	35	T	A	C	A	G	G	C	G	human	NA
G213	SRR933369	2010	USA	1	1	1	A	T	T	G	G	0	C	G	human	NA
G216	SRR933371	2010	USA	2	7	20	T	A	T	G	G	G	C	G	human	NA
H003	SRR933373	2010	USA	1	1	1	0	T	T	G	G	A	C	G	human	NA
H006	SRR933375	2010	USA	1	1	1	A	T	T	G	G	A	C	G	human	NA
H016	SRR933377	2010	USA	1	1	1	A	T	T	G	G	A	C	G	human	NA
MVAST0014	SRR933393	2010	USA	1	1	1	A	T	T	G	G	A	C	G	human	NA
MVAST0020	SRR933395	2010	USA	3	9	23	T	A	C	A	G	G	C	G	human	NA
MVAST0036	SRR933397	2010	USA	1	1	1	0	T	0	G	G	0	C	0	human	NA
MVAST0038	SRR933399	2010	USA	1	1	1	A	T	T	G	G	A	C	G	human	NA
MVAST0046	SRR933401	2010	USA	1	1	1	0	T	T	G	G	A	C	G	human	NA
MVAST0077	SRR933403	2010	USA	1	2	5	0	T	T	G	G	0	0	G	human	NA
MVAST0084	SRR933425	2010	USA	1	1	1	A	T	T	G	G	A	C	G	human	NA
MVAST0131	SRR933427	2010	USA	1	1	1	A	T	T	G	G	A	C	G	human	NA
MVAST0158	SRR933429	2010	USA	1	1	1	A	T	T	G	G	A	C	G	human	NA
MVAST0167	SRR933431	2010	USA	3	9	23	T	A	C	A	G	G	C	G	human	NA
MVAST0179	SRR933433	2010	USA	1	1	1	A	T	T	G	G	A	C	G	human	NA
U004	SRR933443	2010	USA	1	3	7	A	T	T	G	A	G	T	A	human	NA
U024	SRR933445	2010	USA	1	1	1	A	T	T	G	G	A	C	G	human	NA
U054	SRR933447	2010	USA	3	9	23	T	A	C	A	G	G	C	G	human	NA
1011	SRR3143557	2011	Germany	2	5	14	T	A	C	A	G	G	C	G	human	urine
1019	SRR3143558	2011	Germany	1	1	1	A	T	T	G	G	A	C	G	human	urine
1039	SRR3143559	2011	Germany	1	1	1	A	T	T	G	A	G	T	A	human	urine
1087	SRR3143560	2011	Germany	1	1	1	A	T	T	G	G	G	C	G	human	urine
eo3378	ERR434347	2011	UK	1	1	1	A	T	T	G	A	G	T	A	human	blood	Yes
eo3491	ERR434350	2011	UK	1	1	1	A	T	T	G	G	G	C	G	human	blood	Yes
ECO0258	ERR434554	2011	UK	2	5	13	T	A	C	A	G	G	C	G	human	blood	Yes
ECO0297	ERR434632	2011	UK	1	1	1	A	T	T	G	G	A	C	G	human	blood	Yes
eo3566	ERR434640	2011	UK	1	1	2	A	T	T	G	A	G	T	A	human	blood	Yes
ECO0302	ERR434782	2011	UK	1	1	1	A	T	T	G	A	G	T	A	human	blood	Yes
ECO0304	ERR434873	2011	UK	1	1	1	A	T	T	G	G	A	C	G	human	blood	Yes
ECO0322	ERR434875	2011	UK	1	1	1	A	T	T	G	G	A	C	G	human	blood	Yes
eo3390	ERR435016	2011	UK	1	1	1	A	T	T	G	G	A	C	G	human	blood	Yes
eo3539	ERR435020	2011	UK	1	1	1	A	T	T	G	A	G	T	A	human	blood	Yes
eo3676	ERR435023	2011	UK	1	1	2	A	T	T	G	A	G	T	A	human	blood	Yes
ECO0270	ERR435107	2011	UK	1	1	1	A	T	T	G	A	G	T	A	human	blood	Yes
eo3570	ERR435188	2011	UK	1	1	1	A	T	T	G	A	G	T	A	human	blood	Yes
eo3389	ERR435194	2011	UK	1	1	2	A	T	T	G	A	G	T	A	human	blood	Yes
eo3430	ERR435272	2011	UK	4	13	33	T	A	C	A	G	G	C	G	human	blood	Yes
eo3513	ERR435289	2011	UK	1	1	1	A	T	T	G	A	G	T	A	human	blood	Yes
ECO0275	ERR435298	2011	UK	3	9	24	T	A	C	A	G	G	C	G	human	blood	Yes
eo3520	ERR435385	2011	UK	1	1	1	A	T	T	G	A	G	T	A	human	blood	Yes
eo3538	ERR435386	2011	UK	1	1	1	A	T	T	G	A	G	T	A	human	blood	Yes
ECO0257	ERR435392	2011	UK	1	1	1	A	T	T	G	A	G	T	A	human	blood	Yes
ECO0282	ERR435395	2011	UK	1	1	1	A	T	T	G	A	G	T	A	human	blood	Yes
eo3481	ERR435472	2011	UK	4	13	32	T	A	C	A	G	G	C	G	human	blood	Yes
eo3317	ERR435473	2011	UK	3	9	24	T	A	C	A	G	G	C	G	human	blood	Yes
eo3759	ERR435474	2011	UK	4	13	33	T	A	C	A	G	G	C	G	human	blood	Yes
eo3385	ERR435480	2011	UK	1	1	1	A	T	T	G	A	G	T	A	human	blood	Yes
ECO0281	ERR435489	2011	UK	3	11	28	T	A	C	A	G	G	C	G	human	blood	Yes
ECO0296	ERR439601	2011	UK	1	1	1	A	T	T	G	G	A	C	G	human	blood	Yes
eo3546	ERR439663	2011	UK	1	1	1	A	T	T	G	G	A	C	G	human	blood	Yes
eo3744	ERR474206	2011	UK	1	1	1	A	T	T	G	A	G	T	A	human	blood	Yes
eo3354	ERR474216	2011	Ireland	1	1	1	A	T	T	G	G	A	C	G	human	blood	Yes
eo3374	ERR474217	2011	Ireland	1	1	1	A	T	T	G	A	G	T	A	human	blood	Yes
eo3409	ERR474218	2011	UK	1	1	1	A	T	T	G	A	G	T	A	human	blood	Yes
eo3417	ERR474219	2011	UK	1	1	2	A	T	T	G	A	G	T	A	human	blood	Yes
eo3419	ERR474220	2011	UK	1	1	2	A	T	T	G	A	G	T	A	human	blood	Yes
eo3433	ERR474221	2011	UK	1	1	1	A	T	T	G	A	G	T	A	human	blood	Yes
eo3453	ERR474223	2011	UK	1	1	2	A	T	T	G	A	G	T	A	human	blood	Yes
eo3455	ERR474224	2011	UK	1	1	1	A	T	T	G	G	A	C	G	human	blood	Yes
eo3576	ERR474227	2011	UK	1	1	2	A	T	T	G	A	G	T	A	human	blood	Yes
eo3602	ERR474228	2011	UK	1	1	1	A	T	T	G	A	G	T	A	human	blood	Yes
eo3614	ERR474229	2011	UK	1	2	3	A	T	T	G	A	G	T	A	human	blood	Yes
eo3639	ERR474231	2011	UK	1	1	1	A	T	T	G	A	G	T	A	human	blood	Yes
eo3655	ERR474232	2011	UK	1	3	6	A	T	T	G	A	G	T	A	human	blood	Yes
eo3697	ERR474235	2011	UK	1	1	1	A	T	T	G	A	G	T	A	human	blood	Yes
eo3698	ERR474236	2011	UK	1	1	1	A	T	T	G	A	G	T	A	human	blood	Yes
eo3709	ERR474237	2011	UK	1	1	1	A	T	T	G	A	G	T	A	human	blood	Yes
eo3753	ERR474238	2011	UK	1	1	1	A	T	T	G	A	G	T	A	human	blood	Yes
eo3775	ERR474239	2011	UK	1	1	1	A	T	T	G	A	G	T	A	human	blood	Yes
eo3818	ERR474242	2011	UK	1	1	1	A	T	T	G	G	A	C	G	human	blood	Yes
eo3835	ERR474243	2011	UK	1	1	1	A	T	T	G	A	G	T	A	human	blood	Yes
eo3845	ERR474245	2011	UK	1	1	1	A	T	T	G	A	G	T	A	human	blood	Yes
eo3849	ERR474246	2011	UK	1	1	1	A	T	T	G	A	G	T	A	human	blood	Yes
eo3870	ERR474247	2011	UK	1	1	1	A	T	T	G	G	A	C	G	human	blood	Yes
eo3452	ERR474263	2011	UK	1	1	2	A	T	T	G	A	G	T	A	human	blood	Yes
eo3508	ERR474264	2011	UK	1	1	1	A	T	T	G	A	G	T	A	human	blood	Yes
eo3600	ERR474266	2011	UK	1	1	2	A	T	T	G	A	G	T	A	human	blood	Yes
eo3647	ERR474267	2011	UK	3	9	24	T	A	C	A	G	G	C	G	human	blood	Yes
eo3663	ERR474268	2011	UK	1	1	1	A	T	T	G	A	G	T	A	human	blood	Yes
eo3785	ERR474271	2011	UK	1	1	1	A	T	T	G	G	A	C	G	human	blood	Yes
eo3787	ERR474272	2011	Ireland	1	1	1	A	T	T	G	A	G	T	A	human	blood	Yes
eo3832	ERR474273	2011	UK	1	1	2	A	T	T	G	A	G	T	A	human	blood	Yes
eo3844	ERR474274	2011	UK	1	1	1	A	T	T	G	A	G	T	A	human	blood	Yes
eo3853	ERR474275	2011	UK	1	1	1	A	T	T	G	A	G	T	A	human	blood	Yes
eo3468	ERR486711	2011	UK	1	1	1	A	T	T	G	G	A	C	G	human	blood	Yes
eo3744	ERR486712	2011	Ireland	1	1	1	A	T	T	G	A	G	T	A	human	blood	Yes
eo3484	ERR486715	2011	UK	1	1	1	A	T	T	G	A	G	T	A	human	blood	Yes
eo3848	ERR486716	2011	UK	1	1	1	A	T	T	G	A	G	T	A	human	blood	Yes
eo3856	ERR486717	2011	UK	1	1	1	A	T	T	G	A	G	T	A	human	blood	Yes
eo3865	ERR486718	2011	UK	1	1	1	A	T	T	G	G	A	C	G	human	blood	Yes
1223	SRR3143561	2011	Germany	1	1	1	A	T	T	G	G	A	C	G	human	urine
1351	SRR3143562	2011	Germany	4	13	31	T	A	C	A	G	G	C	G	human	urine
1366	SRR3143563	2011	Germany	4	13	31	T	A	C	A	G	G	C	G	human	urine
1369	SRR3143564	2011	Germany	1	1	1	A	T	T	G	A	G	T	A	human	urine
1389	SRR3143566	2011	Germany	1	1	1	A	T	T	G	A	G	T	A	human	urine
1402	SRR3143567	2011	Germany	1	1	1	A	T	T	G	A	G	T	A	human	urine
24790	ERR264276	2011	Germany	1	1	2	A	T	T	G	A	G	T	A	Dog	NA
24839	ERR264277	2011	Germany	1	1	1	A	T	T	G	G	A	C	G	Dog	NA
26368	ERR264288	2011	Germany	2	5	13	T	A	C	A	G	G	C	G	Cattle	NA
27678	ERR264279	2011	Czech Republic	1	1	1	A	T	T	G	A	G	T	A	Rook	NA
27679	ERR264280	2011	Czech Republic	1	1	1	A	T	T	G	A	G	T	A	Rook	NA
27684	ERR264282	2011	Czech Republic	1	1	1	A	T	T	G	A	G	T	A	Rook	NA
27685	ERR264283	2011	Czech Republic	1	1	1	A	T	T	G	A	G	T	A	Rook	NA
27686	ERR264284	2011	Czech Republic	1	1	1	A	T	T	G	A	G	T	A	Rook	NA
27690	ERR264285	2011	Czech Republic	1	1	1	A	T	T	G	A	G	T	A	Rook	NA
27703	ERR264287	2011	Serbia	1	1	1	A	T	T	G	G	A	C	G	Rook	NA
2963	SRR3143568	2011	Germany	1	1	1	A	T	T	G	G	A	C	G	human	faeces
2999	SRR3143569	2011	Germany	2	5	12	T	A	C	A	G	G	C	G	human	urine
3019	SRR3143570	2011	Germany	2	5	14	T	A	C	A	G	G	C	G	human	urine
3020	SRR3143571	2011	Germany	1	1	1	A	T	T	G	G	A	C	G	human	urine
3134	SRR3143572	2011	Germany	1	1	1	A	T	T	G	A	G	T	A	human	urine
3140	SRR3143573	2011	Germany	1	1	1	A	T	T	G	G	A	C	G	human	urine
S114EC	ERR161277	2011	Australia	4	13	32	T	A	C	A	G	G	C	G	human	Urine
S115EC	ERR161278	2011	Australia	1	3	6	A	T	T	G	A	G	T	A	human	Urine
S116EC	ERR161279	2011	UK	1	1	1	A	T	T	G	G	A	C	G	human	Unknown
S117EC	ERR161280	2011	UK	1	1	1	A	T	T	G	G	A	C	G	human	Unknown
S118EC	ERR161281	2011	UK	1	1	2	A	T	T	G	A	G	T	A	human	Urine
S119EC	ERR161282	2011	UK	1	1	2	A	T	T	G	A	G	T	A	human	Blood
P50EC	ERR161307	2011	Spain	1	1	1	A	T	T	G	G	A	C	G	human	Rectal swab
P53EC	ERR161309	2011	Spain	1	1	1	A	T	T	G	G	A	C	G	human	Rectal swab
P56EC	ERR161310	2011	Spain	1	1	1	A	T	T	G	G	A	C	G	human	Rectal swab
P146EC	ERR161313	2011	Spain	1	1	1	A	T	T	G	G	A	C	G	human	Rectal swab
P189EC	ERR161314	2011	Spain	1	1	1	A	T	T	G	G	A	C	G	human	Rectal swab
852	SRR3143574	2011	Germany	1	1	1	A	T	T	G	A	G	T	A	human	urine
972	SRR3143575	2011	Germany	1	1	1	A	T	T	G	G	A	C	G	human	urine
E4	SRR3143605	2011	China	1	1	1	A	T	T	G	G	A	C	G	human	pus
la_VTK223	ERR296620	2011	Laos	3	9	24	T	A	C	A	G	G	C	G	human	faeces
la_VTK228	ERR296622	2011	Laos	3	9	24	T	A	C	A	G	G	C	G	human	faeces
laHFMK272N	ERR296658	2011	Laos	3	9	24	T	A	C	A	G	G	C	G	human	faeces
laHFMK276	ERR296661	2011	Laos	3	9	24	T	A	C	A	G	G	C	G	human	faeces
laHFMK328	ERR296672	2011	Laos	3	9	24	T	A	C	A	G	G	C	G	human	faeces
laHFMK347	ERR296679	2011	Laos	3	9	24	T	A	C	A	G	G	C	G	human	faeces
J09	SRR3143610	2011	China	3	11	28	T	A	C	A	G	G	C	G	human	urine
J21	SRR3143611	2011	China	2	7	19	T	A	T	G	G	G	C	G	human	pus
M8	SRR3143614	2011	China	1	1	1	A	T	T	G	G	A	C	G	human	urine
blood-11-0067	SRR1314297	2011	USA	1	1	1	A	T	T	G	G	A	C	G	human	blood
blood-11-0068	SRR1314298	2011	USA	1	1	1	A	T	T	G	G	A	C	G	human	blood
blood-11-0254	SRR1314299	2011	USA	1	1	1	A	T	T	0	G	A	C	G	human	blood
blood-B-11-184	SRR1314309	2011	USA	1	1	1	A	T	T	G	G	A	C	G	human	blood
blood-B11-136	SRR1314310	2011	USA	1	1	1	A	T	T	G	A	G	T	A	human	blood
upec-108	SRR1314321	2011	USA	1	2	5	A	T	T	G	G	A	C	G	human	urine
upec-110	SRR1314324	2011	USA	4	13	32	T	A	C	A	G	G	C	G	human	urine
upec-125	SRR1314340	2011	USA	1	1	1	A	T	T	G	G	A	C	G	human	urine
upec-134	SRR1314350	2011	USA	3	11	28	T	A	C	A	G	G	C	G	human	urine
upec-143	SRR1314360	2011	USA	1	1	1	A	T	T	G	A	G	T	A	human	urine
upec-15	SRR1314367	2011	USA	1	1	1	0	T	T	0	0	0	0	G	human	urine
upec-159	SRR1314377	2011	USA	1	1	1	A	T	T	G	G	A	C	G	human	urine
upec-162	SRR1314381	2011	USA	1	1	1	A	T	T	G	G	A	C	G	human	urine
upec-176	SRR1314396	2011	USA	1	1	1	A	T	T	G	A	G	T	A	human	urine
upec-177	SRR1314397	2011	USA	1	1	1	A	T	T	G	G	A	C	G	human	urine
upec-212	SRR1314437	2011	USA	1	1	1	A	T	T	G	G	A	C	G	human	urine
upec-220	SRR1314446	2011	USA	1	1	1	A	T	T	G	G	A	C	G	human	urine
upec-248	SRR1314476	2011	USA	1	1	1	0	T	T	G	G	A	C	G	human	urine
upec-29	SRR1314521	2011	USA	3	9	24	0	0	C	0	G	0	0	G	human	urine
upec-50	SRR1314545	2011	USA	1	1	1	A	T	T	G	G	A	C	G	human	urine
upec-54	SRR1314549	2011	USA	2	6	16	0	A	T	G	G	G	C	G	human	urine
upec-74	SRR1314571	2011	USA	1	2	5	0	T	T	G	G	0	C	G	human	urine
upec-88	SRR1314586	2011	USA	3	9	24	T	A	C	A	G	G	C	G	human	urine
upec-90	SRR1314589	2011	USA	1	1	1	A	T	T	G	G	A	C	G	human	urine
upec-97	SRR1314596	2011	USA	1	1	1	A	T	T	G	G	A	C	G	human	urine
AZ726786	SRR2970648	2011	Taiwan	1	1	1	A	T	T	G	G	A	C	G	human	urine
AZ720925	SRR2970649	2011	Taiwan	3	11	28	T	A	C	A	G	G	C	G	human	urine
AZ720961	SRR2970650	2011	Taiwan	1	1	2	A	T	T	G	A	G	T	A	human	urine
AZ779845	SRR2970651	2011	Spain	3	9	24	T	A	C	A	G	G	C	G	human	urine
AZ727008	SRR2970652	2011	Taiwan	1	1	2	A	T	T	G	A	G	T	A	human	urine
AZ735521	SRR2970653	2011	Spain	3	9	24	T	A	C	A	G	G	C	G	human	urine
11B00062	SRR2970738	2011	Thailand	1	1	2	A	T	T	G	A	G	T	A	human	urine
11B00094	SRR2970739	2011	Thailand	1	1	2	A	T	T	G	A	G	T	A	human	urine
11B00134	SRR2970741	2011	Thailand	1	1	1	A	T	T	G	G	A	C	G	human	urine
11B00320	SRR2970742	2011	Thailand	3	10	27	T	A	C	A	G	G	C	G	human	urine
11B00663	SRR2970743	2011	Thailand	2	6	16	T	A	T	G	G	G	C	G	human	blood
11B00726	SRR2970744	2011	Thailand	2	6	18	T	A	T	G	G	G	C	G	human	urine
11B00806	SRR2970745	2011	Thailand	3	10	27	T	A	C	A	G	G	C	G	human	ear swab
11B01631	SRR2970746	2011	Thailand	2	6	17	T	A	T	G	G	G	C	G	human	urine
11B01979	SRR2970747	2011	Thailand	1	1	1	A	T	T	G	A	G	T	A	human	urine
cam_2917	SRR2970776	2011	Cambodia	1	1	1	A	T	T	G	A	G	T	A	human	urine
cam_3162	SRR2970777	2011	Cambodia	3	12	30	T	A	C	A	G	G	C	G	human	urine
H061	SRR933379	2011	USA	4	13	32	T	A	C	A	G	G	C	G	human	NA
ECO0395	ERR434280	2012	UK	1	1	2	A	T	T	G	A	G	T	A	human	blood	Yes
ECO0420	ERR434282	2012	UK	1	1	2	A	T	T	G	A	G	T	A	human	blood	Yes
ECO0366	ERR434286	2012	UK	3	9	24	T	A	C	A	G	G	C	G	human	blood	Yes
ECO0414	ERR434377	2012	UK	3	9	24	T	A	C	A	G	G	C	G	human	blood	Yes
ECO0404	ERR434471	2012	UK	1	1	2	A	T	T	G	A	G	T	A	human	blood	Yes
ECO0407	ERR434472	2012	UK	1	1	1	A	T	T	G	G	A	C	G	human	blood	Yes
ECO0411	ERR434473	2012	UK	1	1	1	A	T	T	G	A	G	T	A	human	blood	Yes
ECO0353	ERR434664	2012	UK	3	12	30	T	A	C	A	G	G	C	G	human	blood	Yes
ECO0346	ERR434788	2012	UK	3	9	24	T	A	C	A	G	G	C	G	human	blood	Yes
ECO0365	ERR434791	2012	UK	4	13	33	T	A	C	A	G	G	C	G	human	blood	Yes
ECO0382	ERR434795	2012	UK	2	5	14	T	A	C	A	G	G	C	G	human	blood	Yes
ECO0329	ERR434877	2012	UK	1	1	1	A	T	T	G	G	A	C	G	human	blood	Yes
ECO0372	ERR434887	2012	UK	3	9	24	T	A	C	A	G	G	C	G	human	blood	Yes
ECO0345	ERR434960	2012	UK	1	1	2	A	T	T	G	A	G	T	A	human	blood	Yes
ECO0381	ERR434963	2012	UK	1	1	1	A	T	T	G	A	G	T	A	human	blood	Yes
ECO0359	ERR435058	2012	UK	1	3	6	A	T	T	G	A	G	T	A	human	blood	Yes
ECO0419	ERR435207	2012	UK	2	5	14	T	A	C	A	G	G	C	G	human	blood	Yes
ECO0413	ERR435399	2012	UK	3	9	24	T	A	C	A	G	G	C	G	human	blood	Yes
ECO0422	ERR435494	2012	UK	1	1	2	A	T	T	G	A	G	T	A	human	blood	Yes
ECO0387	ERR439638	2012	UK	4	13	33	T	A	C	A	G	G	C	G	human	blood	Yes
B125	SRR3143579	2012	UK	1	1	1	A	T	T	G	A	G	T	A	human	blood
B132	SRR3143580	2012	UK	2	5	13	T	A	C	A	G	G	C	G	human	blood
B16	SRR3143583	2012	UK	1	1	1	A	T	T	G	A	G	T	A	human	blood
B22	SRR3143584	2012	UK	3	9	24	T	A	C	A	G	G	C	G	human	blood
B26	SRR3143585	2012	UK	5	18	39	T	A	C	A	G	G	C	G	human	blood
B3	SRR3143586	2012	UK	4	13	31	T	A	C	A	G	G	C	G	human	blood
B37	SRR3143587	2012	UK	3	9	24	T	A	C	A	G	G	C	G	human	blood
B44	SRR3143588	2012	UK	4	13	33	T	A	C	A	G	G	C	G	human	blood
B46	SRR3143589	2012	UK	1	1	1	A	T	T	G	G	A	C	G	human	blood
B47	SRR3143590	2012	UK	1	1	1	A	T	T	G	G	A	C	G	human	blood
B48	SRR3143591	2012	UK	2	5	14	T	A	C	A	G	G	C	G	human	blood
B51	SRR3143593	2012	UK	4	13	31	T	A	C	A	G	G	C	G	human	blood
B54	SRR3143594	2012	UK	4	13	31	T	A	C	A	G	G	C	G	human	blood
B58	SRR3143595	2012	UK	1	1	1	A	T	T	G	A	G	T	A	human	blood
B65	SRR3143596	2012	UK	1	1	1	A	T	T	G	A	G	T	A	human	blood
B71	SRR3143597	2012	UK	5	18	39	T	A	C	A	G	G	C	G	human	blood
B95	SRR3143604	2012	UK	1	1	1	A	T	T	G	A	G	T	A	human	blood
F283	SRR3143607	2012	USA	1	1	1	A	T	T	G	G	A	C	G	Crow	NA
MB14972	SRR3143616	2012	Ireland	1	1	1	A	T	T	G	G	A	C	G	human	urine
MB17684	SRR3143617	2012	Ireland	1	1	1	A	T	T	G	A	G	T	A	human	urine
MB3298	SRR3143618	2012	Ireland	2	5	14	T	A	C	A	G	G	C	G	human	urine
MB3323	SRR3143619	2012	Ireland	1	1	1	A	T	T	G	G	A	C	G	human	urine
upec-259	SRR1314488	2012	USA	1	1	1	A	T	T	G	G	A	C	G	human	urine
upec-271	SRR1314502	2012	USA	3	9	24	T	A	C	A	0	G	C	G	human	urine
upec-281	SRR1314512	2012	USA	1	1	1	A	T	T	G	G	A	C	G	human	urine
C1353	SRR1508897	2012	Nepal	1	1	1	A	T	T	G	A	G	T	A	human	blood
U12	SRR3143620	2012	UK	4	13	32	T	A	C	A	G	G	C	G	human	urine
U2	SRR3143621	2012	UK	1	1	1	A	T	T	G	A	G	T	A	human	urine
U44	SRR3143622	2012	UK	1	1	1	A	T	T	G	A	G	T	A	human	urine
U5	SRR3143623	2012	UK	4	13	32	T	A	C	A	G	G	C	G	human	urine
U80	SRR3143624	2012	UK	3	9	23	T	A	C	A	G	G	C	G	human	urine
U92	SRR3143625	2012	UK	1	1	1	A	T	T	G	G	G	C	G	human	urine
ECO0431	ERR434561	2013	UK	1	1	1	A	T	T	G	A	G	T	A	human	blood	Yes
ECO0433	ERR434562	2013	UK	1	1	1	A	T	T	G	G	A	C	G	human	blood	Yes
ECO0438	ERR434564	2013	UK	1	1	1	A	T	T	G	G	A	C	G	human	blood	Yes
